# Supplementary material for: The Use of Various Types of Waste Paper for the Removal of Anionic and Cationic Dyes from Aqueous Solutions
Source: Molecules. 2024 Jun 12;29(12):2809. doi: 10.3390/molecules29122809 (PMC11206315; doi:10.3390/molecules29122809)
Supplement: Supplementary file 1 [file molecules-29-02809-s001.zip]

Archive with 1 entries (1 files):
- molecules-3012857-supplementary.pdf
